# Supplementary material for: Systematic Intervention with Formal Caregivers to Promote Nutritional Health of Older People with Dementia: An Impact Evaluation Study
Source: Int J Environ Res Public Health. 2025 May 29;22(6):849. doi: 10.3390/ijerph22060849 (PMC12192597; doi:10.3390/ijerph22060849)
Supplement: Supplementary file 1 [file ijerph-22-00849-s001.zip]

Archive with 1 entries (1 files):
- ijerph-3598124-supplementary.pdf
